# Supplementary material for: Investigations on Thermal Transitions in PDPP4T/PCPDTBT/AuNPs Composite Films Using Variable Temperature Ellipsometry
Source: Polymers (Basel). 2025 Mar 6;17(5):704. doi: 10.3390/polym17050704 (PMC11902429; doi:10.3390/polym17050704)
Supplement: Supplementary file 1 [file polymers-17-00704-s001.zip]

Archive with 1 entries (1 files):
- polymers-3482043-supplementary.pdf
